# Supplementary material for: Amyloid-β oligomerization monitored by single-molecule stepwise photobleaching
Source: Methods. 2021 Sep;193:80–95. doi: 10.1016/j.ymeth.2020.06.007 (PMC8336786; doi:10.1016/j.ymeth.2020.06.007)
Supplement: Supplementary data 1 [file mmc1.xml]

<?xml version="1.0" encoding="UTF-8" standalone="no"?><data:data><datasets><author>steven.quinn@york.ac.uk</author><type>0</type><dataset><value>1</value><reason>Data will be made available on request</reason><comments/></dataset></datasets></data:data>
